# Supplementary material for: Immunohistochemical and transcriptome analyses indicate complex breakdown of axonal transport mechanisms in canine distemper leukoencephalitis
Source: Brain Behav. 2016 May 3;6(7):e00472. doi: 10.1002/brb3.472 (PMC4864272; doi:10.1002/brb3.472)
Supplement: Supplementary file 2 — Table S1. The excel table gives the adjusted P‐values for each pair‐wise comparison of the immunohistochemical data. The values were retrieved by global Kruskal–Wallis test, followed by post hoc group‐wise comparisons with alpha adjustment for multiple testing. [file BRB3-6-e00472-s002.xlsx]

## Sheet: Tabelle1
p-values in pairwise comparisons:	2 vs 1*	3 vs1	4 vs 1	5 vs 1	6 vs 1	7 vs 1	8 vs 1	3 vs 2	4 vs 2	5 vs 2	6 vs 2	7 vs 2	8 vs 2	4 vs 3	5 vs 3	6 vs 3	7 vs 3	8 vs 3	5 vs 4	6 vs 4	7 vs 4	8 vs 4	6 vs 5	7 vs 5	8 vs 5	7 vs 6	8 vs 6	8 vs 7
CDV-antigen	1	0	0	0	0	0	0.134	0	0.002	0	0	0.003	0.317	1	1	1	1	0.167	1	1	1	1	1	0.854	0.069	1	0.256	1
MBP	1	1	0.001	0.043	0.025	0	0	1	0.02	0.416	0.283	0.001	0	0	0.011	0.006	0	0	1	1	1	0.859	1	1	0.033	1	0.06	1
pNF	1	0.336	0	0	0	0	0	1	0.26	0.069	0.238	0.019	0	1	0.318	0.999	0.098	0	1	1	1	0.767	1	1	1	1	0.429	1
nNF	0.843	0.026	0.054	0	0	0	0	1	1	1	0.183	0.008	0.078	1	1	0.437	0.013	0.167	1	1	0.083	0.508	1	1	1	1	1	1
APP	1	0.084	0.01	0	0	0	0	1	0.412	0.001	0	0	0.009	1	0.151	0.002	0.029	0.617	1	0.155	1	1	1	1	1	1	1	1
alpha-acetylated tubulin	1	1	1	0.018	0	0	0	1	1	1	0.045	0.003	0.096	1	0.191	0.002	0	0.007	1	0.51	0.066	0.933	1	1	1	1	1	1
ß-tubulin III	1	1	0.05	0.174	0.001	0	0	1	1	1	0.363	0.004	0.063	1	1	0.655	0.004	0.101	1	1	0.918	1	1	0.255	1	1	1	1
kinesin	1	1	1	0.016	0	0	0	1	1	0.014	0	0	0	1	0.051	0	0	0	0.646	0.011	0	0	1	0.164	0.016	1	1	1
dynein	1	1	0.036	0	0	0	0	1	0.051	0.001	0	0	0	0.002	0	0	0	0	1	1	0.692	0.544	1	1	1	1	1	1
Tau-1	1	1	1	0.046	0	0	0	1	1	0.012	0	0	0	1	0.034	0	0	0	0.186	0	0	0	1	0.477	0.044	1	1	1
EPO	1	1	1	0.386	0.169	1	1	1	1	0.702	0.355	1	1	1	1	0.687	1	1	1	1	1	1	1	0.671	1	0.316	1	1
EPO-R	1	1	1	0.013	0	0	0	1	1	0.557	0.005	0.004	0	1	0.001	0	0	0	0.034	0	0	0	1	1	0.643	1	1	1
HIF	1	1	1	0.005	0.003	0	0	1	1	0.016	0.011	0.001	0.001	1	0.006	0.004	0	0	0.114	0.083	0.006	0.011	1	1	1	1	1	1
p75NTR	1	1	1	1	0	0	0	1	1	1	0	0	0	1	1	0	0	0	1	0	0	0	0.01	0	0.002	1	1	1
* Kruskal-Wallis Test with post-hoc pairwise comparison between the groups; adjusted p-values
group 1 = control
group 2 = normal appearing white matter
group 3 = antigen without lesion
group 4 = vacuolation
group 5 = acute
group 6 = subacute without inflammation
group 7 = subacute with inflammation
group 8 = chronic

## Sheet: Tabelle2
p-values in pairwise comparisons:	2 vs 1	3 vs1	4 vs 1	5 vs 1	6 vs 1	7 vs 1	8 vs 1	3 vs 2	4 vs 2	5 vs 2	6 vs 2	7 vs 2	8 vs 2	4 vs 3	5 vs 3	6 vs 3	7 vs 3	8 vs 3	5 vs 4	6 vs 4	7 vs 4	8 vs 4	6 vs 5	7 vs 5	8 vs 5	7 vs 6	8 vs 6	8 vs 7
CDV-antigen	1	0.000	0.000	0.000	0.000	0.000	0.134	0.000	0.002	0.000	0.000	0.003	0.317	1	1	1	1	0.167	1	1	1	1	1	0.854	0.069	1	0.256	1
MBP	1	1	0.001	0.124	0.025	0.000	0.000	1	0.020	0.891	0.283	0.001	0.000	0.000	0.035	0.006	0.000	0.000	1	1	1	0.859	1	1	0.010	1	0.060	1
pNF	1	0.336	0.000	0.000	0.000	0.000	0.000	1	0.260	0.069	0.238	0.019	0.000	1	0.318	0.999	0.098	0.000	1	1	1	0.767	1	1	1	1	0.429	1
nNF	0.843	0.026	0.054	0.000	0.000	0.000	0.000	1	1	1	0.183	0.008	0.078	1	1	0.437	0.013	0.167	1	1	0.083	0.508	1	1	1	1	1	1
APP	1	0.084	0.010	0.000	0.000	0.000	0.000	1	0.412	0.001	0.000	0.000	0.009	1	0.151	0.002	0.029	0.617	1	0.155	1	1	1	1	1	1	1	1
alpha-acetylated tubulin	1	1	1	0.018	0.000	0.000	0.000	1	1	1	0.045	0.003	0.096	1	0.191	0.002	0.000	0.007	1	0.510	0.066	0.933	1	1	1	1	1	1
ß-tubulin III	1	1	0.050	0.174	0.001	0.000	0.000	1	1	1	0.363	0.004	0.063	1	1	0.655	0.004	0.101	1	1	0.918	1	1	0.255	1	1	1	1
kinesin	1	1	1	0.016	0.000	0.000	0.000	1	1	0.014	0.000	0.000	0.000	1	0.051	0.000	0.000	0.000	0.646	0.011	0.000	0.000	1	0.164	0.016	1	1	1
dynein	1	1	0.036	0.000	0.000	0.000	0.000	1	0.051	0.001	0.000	0.000	0.000	0.002	0.000	0.000	0.000	0.000	1	1	0.692	0.544	1	1	1	1	1	1
Tau-1	1	1	1	0.046	0.000	0.000	0.000	1	1	0.012	0.000	0.000	0.000	1	0.034	0.000	0.000	0.000	0.186	0.000	0.000	0.000	1	0.477	0.044	1	1	1
EPO	1	1	1	0.353	0.151	1	1	1	1	0.047	0.020	1	1	1	1	0.625	1	1	1	1	1	1	1	0.634	1	0.290	1	1
EPO-R	1	1	1	0.013	0.000	0.000	0.000	1	1	0.557	0.005	0.004	0.000	1	0.001	0.000	0.000	0.000	0.034	0.000	0.000	0.000	1	1	0.643	1	1	1
HIF	1	1	1	0.005	0.003	0.000	0.000	1	1	0.016	0.011	0.001	0.001	1	0.006	0.004	0.000	0.000	0.114	0.083	0.006	0.011	1	1	1	1	1	1
p75NTR
