# Supplementary material for: Immunohistochemical and transcriptome analyses indicate complex breakdown of axonal transport mechanisms in canine distemper leukoencephalitis
Source: Brain Behav. 2016 May 3;6(7):e00472. doi: 10.1002/brb3.472 (PMC4864272; doi:10.1002/brb3.472)
Supplement: Supplementary file 3 — Table S2. The excel table lists the manually generated literature‐based list of 79 canine gene symbols, which were used as input data of genes of interest for axon‐relevant processes (table sheet 1). Table sheet 2 gives the output data of the GC‐RMA normalized log2 transformed expression values of a previously published data set (Ulrich et al. 2014; Accession number: E‐MEXP‐3917), filtered for the genes of interest, as well as the P‐values of each pair‐wise Mann–Whitney U‐test (group 1 – group 4) for each probe set. Table sheet 3 clarifies the group assignment according to the previously published study (Ulrich et al. 2014). [file BRB3-6-e00472-s003.xlsx]

## Sheet: Input genes of interest
APP
APPBP2
DNAH1
DNAH10
DNAH14
DNAH17
DNAH2
DNAL4
EPO
EPOR
GAP43
GSK3B
HIF1A
INA
KIF13B
KIF14
KIF1B
KIF21B
KIF2A
KIF2B
KIF3B
KIF3C
KIF4A
KIF5A
KIF5B
KIF5C
KIFC2
KLC1
KLC2
KLC4
LOC474570
LOC475236
LOC475774
LOC477038
LOC477200
LOC477570
LOC478797
LOC479461
LOC479636
LOC479693
LOC480437
LOC480569
LOC608051
LOC609233
LOC612201
MAP1B
MAPK10
MAPT
NEFH
NEFL
NEFM
PPP2CA
PPP2CB
PPP2R1A
PPP2R1B
PPP2R2A
PPP2R2B
PPP2R2C
PPP2R4
PPP2R5E
PRNP
PSEN1
SOD1
TCTE1L
TUBA1A
TUBA1B
TUBA1C
TUBA3C
TUBA4A
TUBA8
TUBAL3
TUBB
TUBB2A
TUBB2B
TUBB2C
TUBB3
TUBB4
TUBB6
UCHL1

## Sheet: E-MEXP-3917 filtered
Probe Set ID	Gene Symbol (Canis familiaris)	Gene Title (Canis familiaris)	Species Scientific Name	Sequence Type	UniGene ID (Canis familiaris)	Ensembl (Canis familiaris)	Entrez Gene (Canis familiaris)	Representative Public ID (Canis	EntrezGene ID (Mus musculus)	fold change 2vs1	fold change 3vs1	fold change 4vs1	fold change 3vs2	fold change 4vs2	fold change 4vs3	V723-06	V725-06	V776-06	V777-06	V239-05	V255-05	V256-05	V259-05	S1486-98	S1497-98	S521-99	S1863-98	S104-95	S2548-90	S842-04	S997-03	S580-05	S1358-90	S98-91	S2015-91	S103-95	S58-05	S954-05	S2936-04	S1510-90	S2290-90	p-value Mann-Whitney-U 1vs2	p-value Mann-Whitney-U 1vs3	p-value Mann-Whitney-U 1vs4	p-value Mann-Whitney-U 2vs3	p-value Mann-Whitney-U 2vs4	p-value Mann-Whitney-U 3vs4
Cfa.10164.1.S1_at	TUBA4A	tubulin, alpha 4a	Canis familiaris	Consensus sequence	Cfa.10164	---	478918	CO585636	22145	-1.15885	-1.47607	-1.16337	-1.27374	-1.0039	1.26879	11.4132	11.0197	10.6377	11.0195	11.0703	11.0123	11.0097	10.899	11.2454	11.5245	9.73737	10.7341	10.9153	10.731	11.1188	10.732	10.1573	10.5309	10.63	9.57426	10.4919	10.3147	10.7491	10.2428	10.6389	11.2941	0.234	0.005	0.536	0.177	1	0.548
Cfa.10496.1.S1_s_at	KIF2A	kinesin heavy chain member 2A	Canis familiaris	Consensus sequence	Cfa.19889	---	478071	CO590119	16563	-1.17245	-1.37785	1.171	-1.17519	1.37293	1.61346	9.1451	9.21065	9.25082	9.4264	8.77745	8.7403	9.0949	8.90519	8.83532	8.76847	8.29195	8.57851	8.91596	8.24739	8.65476	8.46783	9.16024	8.26229	8.11197	9.12936	8.43176	8.54568	8.25697	9.18429	9.61259	8.64261	0.279	0.013	0.536	0.329	0.25	0.048
Cfa.106.1.S1_s_at	APP	amyloid beta (A4) precursor protein	Canis familiaris	Consensus sequence	Cfa.24091	ENSCAFG00000008557	403407	NM_001006601.1	11820	-1.64541	-1.67173	-1.71831	-1.016	-1.0443	-1.02786	10.9538	10.851	10.9675	11.4351	10.0262	10.5425	10.0786	9.85094	11.1445	11.3455	11.4686	10.8236	10.1426	10.3376	10.4152	9.83607	9.62954	10.3503	10.0865	9.92245	9.50784	10.0681	10.3608	9.30987	10.297	10.4221	0.027	0.024	0.101	0.931	1	0.905
Cfa.107.1.S1_at	PSEN1	presenilin 1	Canis familiaris	Consensus sequence	Cfa.44692	ENSCAFG00000016815	403408	NM_001002943.1	19164	1.10095	1.07937	1.50267	-1.02	1.36489	1.39218	8.42208	8.13814	7.90048	8.45478	7.93729	7.37473	8.35679	6.98083	8.02073	7.93856	7.84525	6.7684	8.59486	7.83599	7.46749	7.74413	8.27546	7.36242	7.83205	8.94834	7.75504	8.21942	7.61286	8.37574	8.8947	8.02667	1	0.75	0.101	0.792	0.25	0.262
Cfa.10905.1.A1_at	NEFM	neurofilament, medium polypeptide	Canis familiaris	Consensus sequence	Cfa.10905	---	486111	CO588197	18040	-1.1667	-3.35923	-1.07975	-2.87927	1.08053	3.11113	14.1364	13.9234	14.2439	14.0992	13.39	12.7406	13.561	13.3382	13.283	13.3119	12.885	13.5842	14.0002	12.2875	13.4936	12.763	14.0506	12.4532	11.2227	11.0054	12.0265	11.6144	12.4373	12.972	14.0687	13.2514	0.646	0	0.536	0.017	0.786	0.024
Cfa.11081.1.S1_at	TUBB	tubulin, beta 2A class IIa	Canis familiaris	Consensus sequence	Cfa.39447	---	474830	DN273094	22154	1.08964	1.03737	-1.14625	-1.05038	-1.249	-1.18909	13.3354	13.2025	13.1066	13.5196	13.2969	13.3107	13.3935	13.1736	13.319	13.0124	12.4953	12.691	13.1752	13.1949	13.2467	13.4297	13.3463	13.1975	13.3139	13.2433	13.4216	12.8882	13.1812	13.1694	12.6784	13.0256	0.506	0.964	0.18	0.662	0.036	0.095
Cfa.11162.1.A1_s_at	PPP2R2B	protein phosphatase 2, regulatory subunit B, beta	Canis familiaris	Consensus sequence	Cfa.11162	---	478053	CO588109	72930	-1.22467	-1.73734	-1.23772	-1.41861	-1.01065	1.40366	12.2378	12.2335	12.3349	12.2742	11.9501	12.0702	12.2728	12.1948	11.6813	11.7124	10.9736	11.1297	11.8822	11.1748	11.5473	11.2055	12.3388	11.0423	10.7345	11.2412	11.094	11.4889	11.1505	11.3634	11.9012	11.5787	0.442	0.007	0.18	0.052	0.786	0.048
Cfa.11276.1.S1_at	TUBB2A	tubulin, beta 2A class IIa	Canis familiaris	Consensus sequence	Cfa.39515	---	478701	DN351739	22154	-1.03398	-1.15548	-1.1086	-1.11751	-1.07216	1.0423	13.4294	12.8528	13.726	13.0264	12.5604	12.8136	12.8328	12.8498	13.1043	13.21	12.715	12.8693	12.7757	12.715	13.2529	13.0734	12.9377	13.2672	12.7074	12.6301	12.6743	12.7024	12.7627	12.8503	12.8631	12.8379	0.879	0.067	0.734	0.126	0.786	0.167
Cfa.11313.1.S1_at	PRNP	prion protein	Canis familiaris	Consensus sequence	Cfa.47126	ENSCAFG00000006065	485783	CX008352	19122	1.02827	1.00536	-1.04129	-1.02278	-1.07073	-1.04687	14.5706	14.6714	14.6028	14.6604	14.4702	14.613	14.548	14.7181	14.6893	14.679	14.7882	14.4972	14.7389	14.6689	14.666	14.6186	14.6372	14.4885	14.7646	14.5067	14.5737	14.7146	14.7524	14.5721	14.5001	14.6298	0.506	0.82	0.448	0.931	0.071	0.548
Cfa.11423.1.A1_at	PPP2R1A	protein phosphatase 2, regulatory subunit A, alpha	Canis familiaris	Consensus sequence	Cfa.39583	---	484335	CO593337	51792	-1.1353	-1.12995	-1.16504	1.00474	-1.0262	-1.03106	11.3844	11.1166	10.9939	11.2529	10.7725	11.133	11.1912	11.1306	11.4912	11.4039	10.9808	11.4862	10.9366	11.1276	11.0964	11.119	10.7788	11.1433	11.0692	10.7175	11.2311	10.8597	11.0902	10.8176	11.0109	11.0947	0.082	0.151	0.136	1	0.571	0.714
Cfa.1163.1.A1_s_at	PPP2R2A	protein phosphatase 2, regulatory subunit B, alpha	Canis familiaris	Consensus sequence	Cfa.1163	ENSCAFG00000008850	477374	BU749237	71978	-1.20019	-1.18823	1.05997	1.01007	1.27217	1.25949	10.5691	10.6237	10.4903	10.6639	10.2252	10.2472	10.4011	10.089	10.6786	10.4177	10.8211	9.90688	10.2652	10.1157	9.85497	10.252	10.3348	10.0015	9.99412	10.5695	10.219	10.1198	10.1701	10.4786	10.739	10.3179	0.104	0.067	0.734	0.792	0.071	0.095
Cfa.126.1.S1_s_at	HIF1A	hypoxia inducible factor 1, alpha subunit (basic helix-loop-helix transcription factor)	Canis familiaris	Consensus sequence	Cfa.126	ENSCAFG00000015718	480348	DN402969	15251	1.01815	1.27356	1.46635	1.25085	1.44021	1.15138	8.92343	8.78171	9.13589	9.551	8.56055	9.03023	9.52219	8.97699	8.51377	8.83549	8.79525	9.65022	9.22119	9.28606	8.90193	8.87929	8.95661	10.3179	8.61611	9.2679	9.85549	9.2824	8.89173	9.97301	9.62712	9.12575	0.721	0.25	0.07	0.537	0.143	0.714
Cfa.126.2.S1_s_at	HIF1A	hypoxia inducible factor 1, alpha subunit (basic helix-loop-helix transcription factor)	Canis familiaris	Consensus sequence	Cfa.126	ENSCAFG00000015718	480348	AJ439691.1	15251	-1.40127	-1.15237	1.06161	1.21599	1.4876	1.22336	2.19307	3.63371	2.72768	4.07095	2.21338	4.51487	4.13193	5.40372	4.4391	3.15586	3.34404	3.59728	3.15586	3.07805	3.15586	3.10963	3.16091	4.53503	3.10963	2.98133	4.3948	2.89698	2.56742	4.58629	3.6038	2.92505	0.195	0.682	0.84	0.537	0.571	0.548
Cfa.1268.1.S1_at	NEFH	neurofilament, heavy polypeptide	Canis familiaris	Consensus sequence	Cfa.1268	---	442940	NM_001003352.1	380684	-1.22693	-3.12843	-1.29421	-2.54979	-1.05484	2.41724	12.8638	12.6093	12.8246	12.7913	11.3729	11.1577	11.8359	11.4417	11.8022	12.2212	11.356	11.6444	12.3577	11.1206	11.4879	11.3417	12.1839	10.7159	10.1085	9.40173	10.6121	10.3125	10.9372	10.9905	12.726	11.1475	0.328	0	0.233	0.004	0.786	0.024
Cfa.13361.1.A1_at	PPP2R1B	protein phosphatase 2, regulatory subunit A, beta	Canis familiaris	Consensus sequence	Cfa.9624	ENSCAFG00000014183	479444	CO700607	73699	1.06223	1.05975	-1.02503	-1.00234	-1.08882	-1.08627	2.15848	2.30061	2.16212	2.37322	2.16212	2.15605	2.19881	2.28411	2.16212	2.16406	2.17729	2.16212	2.15605	2.39545	2.59128	2.16212	2.15605	2.16212	2.19728	2.16212	2.27154	2.16212	2.77768	2.18404	2.16212	2.16212	0.879	0.494	1	0.429	0.786	0.548
Cfa.13537.1.A1_s_at	KLC4	kinesin light chain 4	Canis familiaris	Consensus sequence	Cfa.2780	ENSCAFG00000001787	474909	CO694015	74764	-1.17237	-1.24185	-1.10045	-1.05927	1.06536	1.1285	9.65336	9.46312	9.51877	9.45925	9.56728	9.37037	9.25553	9.42694	9.86883	9.80659	9.81038	9.85726	9.40802	9.63144	9.08528	9.76096	8.9079	9.40789	9.55057	8.78526	9.48654	9.28056	9.14309	9.34865	9.51607	9.48543	0.195	0.041	0.365	0.662	1	0.548
Cfa.1372.1.S1_at	TUBA1B	tubulin, alpha 1b	Canis familiaris	Consensus sequence	Cfa.39571	---	608864	CO662380	22143	-1.01083	-1.07136	-1.0352	-1.05988	-1.0241	1.03493	15.0294	14.8942	14.9354	14.9449	14.6432	14.7575	14.7792	14.8103	14.9851	14.9579	14.4681	14.6298	14.7463	14.7561	14.9272	14.798	14.7927	14.8493	14.6211	14.6493	14.7665	14.6567	14.778	14.8214	14.6356	14.852	0.506	0.18	0.633	0.247	1	0.548
Cfa.1403.1.S1_s_at	PPP2CA	protein phosphatase 2, catalytic subunit, alpha isozyme	Canis familiaris	Consensus sequence	Cfa.1403	ENSCAFG00000000999	403608	NM_001003063.1	19052	1.15445	-1.03984	-1.10349	-1.20044	-1.27392	-1.06121	12.4841	12.5782	12.571	12.784	12.6032	12.8093	12.4718	12.8377	12.541	12.4492	12.3178	12.7357	12.6996	12.6811	13.0017	12.7805	12.8661	12.5759	12.7383	12.4665	12.3338	12.6814	12.4575	12.6397	12.003	12.7268	0.048	0.494	0.84	0.03	0.143	1
Cfa.1403.1.S2_s_at	PPP2CA	protein phosphatase 2, catalytic subunit, alpha isozyme	Canis familiaris	Consensus sequence	Cfa.1403	ENSCAFG00000000999	403608	CO587162	19052	1.01354	-1.06843	-1.06679	-1.0829	-1.08124	1.00154	13.486	13.4605	13.482	13.6151	13.3952	13.5054	13.4248	13.5355	13.6098	13.5264	13.3678	13.5403	13.3876	13.5072	13.6423	13.4807	13.5579	13.4383	13.5078	13.3038	13.437	13.4366	13.2779	13.3768	13.2312	13.5993	0.721	0.067	0.365	0.126	0.393	0.905
Cfa.14859.1.A1_at	TUBB2B	tubulin, beta 2B class IIb	Canis familiaris	Consensus sequence	Cfa.45246	---	478702	CO626116	73710	-1.13818	-1.49001	-1.29565	-1.30912	-1.13836	1.15001	13.7007	13.4454	13.5084	13.6459	13.1585	13.4081	13.58	13.4297	13.5767	13.3165	13.0142	13.3558	13.2647	12.4728	13.0556	13.9739	13.441	13.2827	12.5769	12.7402	12.5018	13.1699	12.8464	13.3119	12.7299	13.1221	0.383	0.001	0.031	0.329	0.786	0.548
Cfa.1638.1.A1_at	PPP2R5E	protein phosphatase 2, regulatory subunit B', epsilon isoform	Canis familiaris	Consensus sequence	Cfa.20148	---	480349	BU746409	26932	1.04317	1.0301	-1.10076	-1.01269	-1.14827	-1.13389	11.6587	11.7935	11.6634	11.594	11.3639	11.7697	11.5758	11.6134	11.8407	11.8477	12.063	11.6977	11.7604	11.7906	11.6765	11.9535	11.6577	11.7402	11.91	11.5747	11.5355	11.8249	11.9121	11.5561	11.4283	11.7206	0.574	0.75	0.233	0.931	0.143	0.167
Cfa.16571.1.S1_s_at	MAP1B	microtubule-associated protein 1B	Canis familiaris	Consensus sequence	Cfa.16571	ENSCAFG00000007950	478092	CF408170	17755	-1.25663	-1.3642	-1.11171	-1.0856	1.13036	1.22712	14.1985	14.0908	13.8815	14.0243	13.6588	14.3048	14.0016	13.9656	14.2152	14.1247	14.2767	14.3616	14.1061	13.7833	13.7417	13.7486	13.4326	13.6028	13.5883	13.3342	13.8982	13.4574	13.9828	13.4203	14.1892	14.2082	0.027	0.002	0.734	0.537	0.571	0.381
Cfa.17602.1.S1_at	MAP1B	microtubule-associated protein 1B	Canis familiaris	Consensus sequence	Cfa.16571	---	478092	BU750500	17755	-1.2752	-1.33288	-1.05099	-1.04523	1.21332	1.26821	14.2393	14.1125	14.182	14.124	13.4785	14.0611	13.7931	13.6453	14.1363	14.1308	14.406	14.1903	13.9985	13.775	13.695	13.5671	13.4189	13.5927	13.4813	13.5757	13.6815	13.5963	13.8348	13.4493	14.1769	14.2834	0.019	0.01	0.945	0.792	0.393	0.548
Cfa.18117.1.S1_s_at	KIF5A	kinesin family member 5A	Canis familiaris	Consensus sequence	Cfa.5764	ENSCAFG00000000238	474416	DN376291	16572	-1.17436	-1.23191	-1.32931	-1.049	-1.13195	-1.07907	5.12174	4.87506	4.8248	4.8248	4.8248	5.23299	5.09571	4.8248	4.8366	5.9468	5.10888	5.27485	4.99598	4.69714	4.82783	4.8248	4.8248	4.8248	4.45132	4.8248	4.8248	4.8248	4.84003	4.8248	4.31631	4.8248	0.104	0.032	0.048	0.662	0.393	0.548
Cfa.18408.1.S1_s_at	PPP2R1B	protein phosphatase 2, regulatory subunit A, beta	Canis familiaris	Consensus sequence	Cfa.9624	ENSCAFG00000014183	479444	DN427210	73699	1.07204	1.19472	-1.15299	1.11443	-1.23606	-1.3775	4.33302	4.35629	4.39656	4.40283	4.3362	4.35629	4.35629	4.35629	4.11765	4.34724	4.14516	5.78704	4.43842	4.35629	4.47848	4.94884	4.4843	4.14484	5.54613	4.35629	4.35629	4.35629	5.42561	4.30975	3.88197	4.51484	0.027	0.494	0.536	0.537	0.393	0.381
Cfa.18586.1.S1_at	PPP2R4	protein phosphatase 2A activator, regulatory subunit 4	Canis familiaris	Consensus sequence	Cfa.7344	---	491303	DN389102	110854	1.07923	-1.02211	-1.02461	-1.1031	-1.10579	-1.00244	2.23509	2.37808	2.2688	2.23509	2.23509	2.23509	2.23509	2.36137	2.29396	2.2941	2.23509	2.23509	2.23509	2.23509	2.23509	2.6438	2.55175	2.23509	2.23509	2.23509	2.25618	2.23509	2.23509	2.23509	2.23509	2.23509	0.646	0.291	0.295	0.429	0.393	0.714
Cfa.19213.1.S1_at	KIFC2	kinesin family member C2	Canis familiaris	Consensus sequence	---	ENSCAFG00000001627	475128	CN002588		-1.34012	-1.26583	-1.49493	1.05869	-1.11551	-1.18098	5.58579	5.49203	5.48762	5.36806	5.49888	5.36806	5.33795	5.47083	6.57342	5.96197	6.57903	6.69769	5.16149	5.47083	5.30545	5.36806	5.50788	5.70999	5.47083	5.34938	5.47083	5.36806	5.30106	5.44092	4.71184	5.46235	0.064	0.102	0.101	0.662	0.786	0.548
Cfa.19875.1.S1_s_at	TUBB3	Tubulin, beta 3	Canis familiaris	Consensus sequence	Cfa.39503	ENSCAFG00000019807	608025	BI395401	22152	1.09799	-1.48155	-1.31922	-1.62672	-1.44848	1.12305	10.7019	10.6797	10.802	10.782	10.4336	10.3253	10.2273	10.3552	10.3225	10.367	9.43464	10.7998	10.2459	10.4141	10.7917	10.8012	10.601	10.3943	9.70861	9.61491	9.40188	9.57958	10.5137	10.1909	9.89612	10.0217	0.574	0.067	0.031	0.03	0.036	0.548
Cfa.19984.1.S1_s_at	PPP2R1B	protein phosphatase 2, regulatory subunit A, beta	Canis familiaris	Consensus sequence	Cfa.9624	ENSCAFG00000014183	479444	DN427658	73699	-1.02797	1.11859	1.04287	1.14988	1.07205	-1.0726	2.37852	2.37852	2.59018	2.32285	2.37852	2.37852	2.37852	2.37852	2.50739	2.31403	2.54596	2.47598	2.37852	2.37852	2.3817	2.37852	2.37852	3.09832	2.37534	2.3933	2.85982	2.37852	2.37852	2.68471	2.37534	2.37852	0.879	0.494	0.945	0.537	1	0.548
Cfa.20065.1.S1_s_at	KIF1B	kinesin family member 1B	Canis familiaris	Consensus sequence	Cfa.20065	ENSCAFG00000019785	479605	BM537192	16561	-1.07575	1.04689	-1.18412	1.12619	-1.10074	-1.23964	8.75623	9.22553	8.97988	8.4794	7.05876	9.48727	8.7911	8.55007	9.19061	8.41121	8.63976	8.76897	9.12226	8.34918	8.46169	8.43532	8.57934	8.91965	9.10371	8.06587	8.60002	8.28633	9.59045	8.1519	8.349	8.85235	0.234	0.964	0.295	0.792	0.393	0.548
Cfa.20148.1.S1_s_at	PPP2R5E	protein phosphatase 2, regulatory subunit B', epsilon isoform	Canis familiaris	Consensus sequence	Cfa.20148	ENSCAFG00000015787	480349	BM536559	26932	-1.00359	1.05537	-1.11377	1.05916	-1.10979	-1.17544	9.69104	9.7978	9.66984	9.82665	9.65117	9.78273	9.76851	9.64562	9.86976	9.8618	10.1198	9.61314	9.79547	9.70048	9.66805	9.93755	9.7467	9.94617	9.989	9.68893	9.85484	9.65757	9.97892	9.62899	9.37639	9.85271	0.959	0.25	0.295	0.429	0.393	0.095
Cfa.20195.1.S1_s_at	APPBP2	amyloid beta precursor protein (cytoplasmic tail) binding protein 2	Canis familiaris	Consensus sequence	Cfa.20195	ENSCAFG00000017762	480588	DN342488	66884	1.00266	1.32441	1.10049	1.32089	1.09757	-1.20347	4.12077	4.5845	4.58248	4.68815	3.76156	4.67599	4.02012	3.7974	4.53797	3.78825	3.76156	3.79223	4.57446	3.5523	4.31213	3.79088	4.669	3.93503	5.28284	4.82314	4.1955	5.74024	3.51085	3.89055	4.8928	4.15884	0.879	0.291	0.448	0.537	0.786	0.714
Cfa.20442.2.S1_s_at	PRNP	prion protein	Canis familiaris	Consensus sequence	Cfa.47126	ENSCAFG00000006065	485783	DN266276	19122	1.21694	1.09445	1.05904	-1.11192	-1.1491	-1.03344	13.1927	13.3586	13.3096	13.6013	13.3916	13.6502	13.3589	13.6513	13.3257	13.2817	13.5022	13.3461	13.8278	13.653	13.9138	13.5092	13.5833	13.3391	13.7967	13.2502	13.3086	13.6822	13.8895	13.5296	13.386	13.5752	0.009	0.553	0.365	0.429	0.143	1
Cfa.20479.1.S1_at	KIF5C	kinesin family member 5C	Canis familiaris	Consensus sequence	Cfa.20479	---	476144	CN003053	16574	-1.2081	-1.28745	-1.13352	-1.06569	1.06579	1.1358	14.1648	13.8596	13.7117	13.8877	13.655	14.0601	13.983	13.8778	14.3792	14.1002	14.1503	14.1763	13.7759	14.0009	13.8149	13.8676	13.1795	13.843	13.7182	13.2521	13.4961	13.6349	13.8715	13.5718	13.83	14.0572	0.082	0.005	0.18	0.537	0.786	0.548
Cfa.21317.1.S1_s_at	KLC2	kinesin light chain 2	Canis familiaris	Consensus sequence	Cfa.21317	ENSCAFG00000012899	483715	DN442260	16594	-1.08304	-1.17967	-1.08577	-1.08922	-1.00252	1.08648	4.41852	4.39918	4.39918	4.61647	4.39918	4.39884	4.39887	4.39884	4.39918	4.59017	4.51666	5.27834	4.39607	4.39918	4.42052	4.39918	4.39853	4.39918	3.84263	4.17679	4.39918	4.45948	4.39918	4.39853	4.39984	4.39884	0.234	0.25	0.18	0.931	1	1
Cfa.2561.1.A1_s_at	MAPK10	mitogen-activated protein kinase 10	Canis familiaris	Consensus sequence	Cfa.2561	ENSCAFG00000009396	478464	CF408691	26414	-1.04435	-1.21547	-1.05564	-1.16386	-1.01081	1.15141	10.1746	9.77823	9.8801	10.0074	9.84437	9.95503	10.0989	9.78798	9.83673	9.97809	10.6326	10.114	9.91585	9.82186	10.2124	10.0203	9.75318	9.84782	9.81751	9.50411	9.81817	9.45537	9.91194	9.74744	9.9706	10.0696	0.721	0.032	0.633	0.126	1	0.262
Cfa.3871.1.S1_s_at	EPO	erythropoietin	Canis familiaris	Consensus sequence	Cfa.3871	ENSCAFG00000014203	404002	NM_001006646.1	13856	1	1.0012	1	1.0012	1	-1.0012	2.15176	2.15176	2.15176	2.15176	2.15176	2.15176	2.15176	2.15176	2.15176	2.15176	2.15176	2.15176	2.15176	2.15176	2.15176	2.15176	2.15176	2.15176	2.15176	2.15176	2.16213	2.15176	2.15176	2.15176	2.15176	2.15176	1	0.616	1	0.662	1	0.714
Cfa.4489.1.S1_at	UCHL1	ubiquitin carboxyl-terminal esterase L1 (ubiquitin thiolesterase)	Canis familiaris	Consensus sequence	Cfa.4489	---	479098	CO592034	22223	1.02215	-1.05724	1.02494	-1.08066	1.00273	1.08361	14.7683	14.5709	14.6823	14.7051	14.5743	14.2	14.5139	14.4374	14.1349	14.4607	14.511	14.0751	14.5991	14.4144	14.4768	14.4354	14.5797	14.2227	14.5532	14.1838	14.2433	14.6094	14.5227	14.2805	14.8419	14.3927	0.959	0.682	1	0.537	0.571	0.548
Cfa.5235.1.A1_s_at	TUBB	tubulin, beta 2A class IIa	Canis familiaris	Consensus sequence	Cfa.39447	---	474830	CO617064	22154	1.11673	1.07286	-1.16558	-1.04089	-1.30163	-1.2505	12.7293	12.5585	12.5625	12.8589	12.7561	12.8812	12.753	12.8453	12.785	12.6126	12.0195	12.2128	12.6779	12.6981	12.8235	12.9092	12.8438	12.7478	12.7742	12.6886	12.8749	12.5268	12.7838	12.5511	12.1694	12.5101	0.328	0.75	0.07	0.537	0.036	0.048
Cfa.5528.1.S1_at	PPP2R2B	protein phosphatase 2, regulatory subunit B, beta	Canis familiaris	Consensus sequence	Cfa.11162	ENSCAFG00000006542	478053	CO619403	72930	-1.00618	-1.00007	-1.00646	1.00611	-1.00027	-1.00638	2.2632	2.15176	2.15176	2.15176	2.15176	2.15176	2.15176	2.15176	2.15176	2.15176	2.15176	2.15176	2.15176	2.15176	2.15373	2.15176	2.15176	2.15176	2.15176	2.15176	2.15176	2.15176	2.20684	2.15176	2.15176	2.15176	0.799	0.82	0.84	1	0.786	0.714
Cfa.5528.2.S1_s_at	PPP2R2B	protein phosphatase 2, regulatory subunit B, beta	Canis familiaris	Consensus sequence	Cfa.11162	ENSCAFG00000006542	478053	DN393903	72930	-1.02809	-1.73855	-1.31801	-1.69105	-1.28201	1.31907	9.91709	10.2796	10.2296	10.2846	9.67794	10.1933	10.2134	10.4771	9.55025	9.25873	8.74011	9.0891	9.90256	9.19224	9.91788	9.37711	10.5399	9.24729	8.91749	9.01021	8.76429	9.33175	8.89707	9.38299	9.44183	9.45778	0.879	0.01	0.233	0.017	0.786	0.024
Cfa.5764.1.S1_at	KIF5A	kinesin family member 5A	Canis familiaris	Consensus sequence	Cfa.5764	ENSCAFG00000000238	474416	BI389243	16572	-1.22318	-1.73426	-1.51614	-1.41783	-1.23951	1.14386	8.23236	7.81764	7.50287	7.93584	7.16268	7.97303	7.68141	7.95288	8.39022	8.13789	8.24923	8.27531	7.70927	7.3711	7.92085	8.02211	7.23656	7.53503	7.6322	6.31028	7.06691	7.05206	7.29331	6.84161	7.57751	7.60751	0.16	0.002	0.048	0.082	0.393	0.714
Cfa.5764.2.S1_at	KIF5A	kinesin family member 5A	Canis familiaris	Consensus sequence	Cfa.5764	ENSCAFG00000000238	474416	CO616193	16572	-1.00214	1.02011	-1.00295	1.02229	-1.00081	-1.02312	2.19366	2.15602	2.15602	2.15602	2.15602	2.15602	2.15602	2.15602	2.15602	2.15602	2.16936	2.15602	2.15602	2.16068	2.1572	2.15602	2.15602	2.21028	2.15602	2.15602	2.29964	2.15602	2.15602	2.15602	2.15602	2.15602	0.646	0.494	0.734	0.931	0.393	0.548
Cfa.5764.2.S1_s_at	KIF5A	kinesin family member 5A	Canis familiaris	Consensus sequence	Cfa.5764	ENSCAFG00000000238	474416	CO616193	16572	-1.23966	-1.48809	-1.22044	-1.20041	1.01575	1.21931	13.6291	13.0071	13.0725	13.0922	12.8414	13.4515	13.1589	13.2985	13.8813	13.5834	13.7927	13.7752	13.2103	13.235	13.1942	13.3081	12.4126	13.2926	12.8522	12.2366	12.8518	12.5727	13.0453	12.5336	13.2464	13.5038	0.383	0.01	0.448	0.247	0.571	0.548
Cfa.6505.1.A1_at	MAPT	microtubule-associated protein tau	Canis familiaris	Consensus sequence	Cfa.6505	ENSCAFG00000013670	480488	CO610531		-1.12388	-1.278	-1.19684	-1.13713	-1.06491	1.06781	10.4135	10.1437	10.3334	10.386	9.76797	10.1791	10.1258	10.1285	10.3401	10.4733	10.3811	11.0923	10.3263	9.97053	10.2508	10.1548	10.0238	9.77496	10.297	9.83869	9.87564	9.94558	10.0271	9.80687	10.2481	10.1085	0.16	0.013	0.136	0.126	0.571	0.714
Cfa.6757.1.A1_at	DNAH17	dynein, axonemal, heavy chain 17	Canis familiaris	Consensus sequence	Cfa.40570	ENSCAFG00000005442	475921	CO603693	69926	-1.03313	1.01571	1.04767	1.04936	1.08238	1.03147	2.38268	2.39167	2.16496	2.15436	2.15528	2.15436	2.32273	2.15436	2.19585	2.15436	2.15436	2.15436	2.20733	2.15344	2.15436	2.15436	2.15344	2.15436	2.15436	2.15894	2.62912	2.15344	2.15436	2.16426	2.51777	2.15436	0.13	0.494	0.633	0.537	0.25	0.381
Cfa.6759.1.A1_at	LOC480437	Similar to dynein, cytoplasmic, heavy polypeptide 1	Canis familiaris	Consensus sequence	Cfa.18098	---	480437	CO607220	13424	-1.00088	-1.00088	-1.00088	1	1	1	2.15176	2.15176	2.15176	2.15176	2.15176	2.15176	2.15176	2.15176	2.15176	2.16704	2.15176	2.15176	2.15176	2.15176	2.15176	2.15176	2.15176	2.15176	2.15176	2.15176	2.15176	2.15176	2.15176	2.15176	2.15176	2.15176	0.799	0.82	0.84	1	1	1
Cfa.7202.1.S1_a_at	DNAH14	dynein, axonemal, heavy chain 14	Canis familiaris	Consensus sequence	Cfa.7202	---	480114	DN752607		-1.00026	1.00029	-1.00026	1.00056	1	-1.00056	2.15176	2.15176	2.15176	2.15176	2.15176	2.15629	2.15176	2.15176	2.15176	2.15176	2.15176	2.15176	2.15176	2.15176	2.15176	2.15176	2.15176	2.15176	2.15176	2.15657	2.15176	2.15176	2.15176	2.15176	2.15176	2.15176	0.799	0.75	0.84	0.662	1	0.714
Cfa.7202.1.S1_s_at	DNAH14	dynein, axonemal, heavy chain 14	Canis familiaris	Consensus sequence	Cfa.7202	---	480114	DN752607		1	1	1	1	1	1	2.15176	2.15176	2.15176	2.15176	2.15176	2.15176	2.15176	2.15176	2.15176	2.15176	2.15176	2.15176	2.15176	2.15176	2.15176	2.15176	2.15176	2.15176	2.15176	2.15176	2.15176	2.15176	2.15176	2.15176	2.15176	2.15176	1	1	1	1	1	1
Cfa.7344.1.S1_at	PPP2R4	protein phosphatase 2A activator, regulatory subunit 4	Canis familiaris	Consensus sequence	Cfa.7344	---	491303	CO607805	110854	-1.15552	-1.1513	-1.05292	1.00367	1.09744	1.09343	7.56657	7.77606	7.31989	7.56666	7.84864	7.32026	7.48057	7.28899	7.77809	7.87419	7.18678	7.48973	7.09182	7.38306	7.28367	7.38	7.52559	7.19831	7.48289	7.08943	7.35044	7.28899	7.61859	7.2106	7.46106	7.72925	0.13	0.125	0.536	0.931	0.571	0.548
Cfa.75.1.S1_at	SOD1	superoxide dismutase 1, soluble	Canis familiaris	Consensus sequence	Cfa.6360	---	403559	NM_001003035.1	20655;667310	1.04448	1.15717	1.39277	1.10789	1.33345	1.2036	11.3387	11.2955	11.4234	11.6464	11.6262	11.3114	11.532	11.6336	11.0893	11.3785	11.0667	11.7768	11.3555	11.5679	11.5861	11.3214	11.6157	11.4108	11.2223	12.0537	11.9827	11.5264	11.627	11.9317	12.2474	11.5344	0.799	0.291	0.048	0.537	0.25	0.381
Cfa.8013.1.A1_at	DNAH1	dynein, axonemal, heavy chain 1	Canis familiaris	Consensus sequence	Cfa.8245	ENSCAFG00000009717	476598	CO598662	110084	-1.01551	-1.0194	-1.01967	-1.00383	-1.0041	-1.00027	2.15176	2.15176	2.15176	2.15176	2.15176	2.15176	2.15176	2.15176	2.48903	2.15176	2.15176	2.15176	2.15176	2.15176	2.15252	2.15243	2.17984	2.15176	2.15411	2.15176	2.15176	2.15176	2.15176	2.15176	2.15176	2.15176	0.16	0.82	0.84	0.329	0.25	0.714
Cfa.8210.1.A1_s_at	DNAL4	dynein, axonemal, light chain 4	Canis familiaris	Consensus sequence	Cfa.19292	ENSCAFG00000001370	474505	CO595395	54152	-1.06403	-1.07822	-1.00776	-1.01333	1.05584	1.06991	6.93086	6.86005	7.00168	6.86005	7.70248	6.7818	7.00676	6.86005	6.6421	6.98018	6.86005	6.70262	6.86005	6.98222	6.67412	6.85464	6.84318	6.8409	6.86005	6.86005	6.8409	6.86005	6.68047	6.86005	6.86005	7.04361	0.383	0.213	0.734	0.792	0.25	0.167
Cfa.8245.1.A1_at	DNAH1	dynein, axonemal, heavy chain 1	Canis familiaris	Consensus sequence	Cfa.8245	ENSCAFG00000009717	476598	CO603017	110084	-1.10129	-1.34029	-1.15085	-1.21701	-1.045	1.1646	4.3148	4.57626	4.39593	4.70589	4.09081	4.23678	4.21842	4.27714	4.81526	4.30947	4.44923	4.39212	4.23687	4.05521	4.16429	4.3762	4.46399	4.23678	3.69334	4.13012	4.27503	3.69726	3.82329	4.2367	4.13784	4.21288	0.279	0.003	0.048	0.126	0.571	0.548
Cfa.8744.1.A1_s_at	PPP2R1B	protein phosphatase 2, regulatory subunit A, beta	Canis familiaris	Consensus sequence	Cfa.9624	ENSCAFG00000014183	479444	CO596442	73699	1.25256	1.05909	1.24851	-1.18268	-1.00324	1.17886	5.60003	5.06177	5.90809	5.57713	5.24084	5.50406	4.72527	5.41981	5.3646	5.40311	4.82789	5.92786	5.91603	5.18193	5.61377	5.96613	5.84674	5.80048	5.49833	5.76212	5.69979	5.42621	4.59021	6.43007	5.39502	5.27566	0.104	0.494	0.734	0.247	1	0.905
Cfa.8744.2.S1_at	PPP2R1B	protein phosphatase 2, regulatory subunit A, beta	Canis familiaris	Consensus sequence	Cfa.9624	---	479444	CO683621	73699	-1.01719	1.06328	-1.03152	1.08156	-1.01408	-1.09679	6.169	5.89228	6.39289	5.77293	5.80839	5.93692	5.85069	5.60547	5.96003	6.17034	5.38292	6.48195	6.11281	5.05585	6.2086	6.0593	6.20039	6.67825	6.23129	5.88708	5.95958	5.78436	5.70249	6.66057	5.26217	5.79889	0.574	0.82	0.734	0.931	1	0.714
Cfa.8858.1.A1_s_at	PPP2CB	protein phosphatase 2, catalytic subunit, beta isozyme	Canis familiaris	Consensus sequence	Cfa.1385	ENSCAFG00000006453	482873	BQ839518	19053	-1.00198	-1.02308	-1.02838	-1.02106	-1.02635	-1.00518	13.8168	13.8553	14.0736	13.707	13.6458	13.7057	13.4057	13.7003	13.4257	13.8085	13.7866	13.6974	13.7065	13.8167	13.9621	13.5131	13.5825	13.7717	13.6142	13.6006	13.6937	13.6914	13.7454	13.6099	13.6358	13.7904	1	0.291	0.448	0.931	1	1
Cfa.9021.1.A1_at	PPP2R1A	protein phosphatase 2, regulatory subunit A, alpha	Canis familiaris	Consensus sequence	Cfa.39583	---	484335	CO592836	51792	1.24231	1.11016	1.22367	-1.11904	-1.01523	1.10225	7.16198	6.49423	7.08661	6.87932	7.21904	6.82301	7.36291	6.63377	7.31859	7.35984	6.91728	6.54189	7.37808	6.9989	7.22863	7.55193	7.3236	7.24814	7.22698	7.09942	6.51091	7.53204	7.18634	7.30847	7.41506	7.09973	0.048	0.385	0.18	0.329	1	0.548
Cfa.913.1.A1_s_at	GSK3B	glycogen synthase kinase 3 beta	Canis familiaris	Consensus sequence	Cfa.913	ENSCAFG00000011122	478575	CO596448	56637	-1.12797	-1.27831	-1.38696	-1.13329	-1.2296	-1.08499	9.2269	9.56284	9.20479	9.65065	8.54737	9.23669	9.24358	9.19739	9.59777	9.09305	9.73692	9.58853	9.24503	8.8295	8.92552	9.43215	9.31851	8.78117	9.04556	8.49444	8.94475	9.01234	9.53953	8.88539	8.76568	8.90477	0.506	0.018	0.031	0.537	0.143	0.381
Cfa.913.2.A1_at	GSK3B	glycogen synthase kinase 3 beta	Canis familiaris	Consensus sequence	Cfa.913	ENSCAFG00000011122	478575	CO600512	56637	-1.46082	-2.01771	-1.88922	-1.38121	-1.29326	1.06801	6.55853	7.03423	6.71921	7.04582	5.62716	6.61961	6.21526	6.33922	6.75021	6.59897	6.75157	6.98331	6.49219	5.37155	6.18722	6.0776	6.1555	4.94442	5.94981	4.80706	5.37229	5.77469	6.69699	5.62068	5.64825	5.78847	0.009	0.007	0.018	0.247	0.25	0.905
Cfa.9841.1.S1_at	GAP43	growth associated protein 43	Canis familiaris	Consensus sequence	Cfa.9841	---	478572	CO587900	14432	-1.01504	-1.02263	1.00809	-1.00749	1.02325	1.03091	14.0134	13.842	13.6135	13.8905	13.426	13.9071	13.6649	13.8584	13.9288	14.0045	13.8023	13.5024	13.7375	13.9867	13.701	13.9919	13.4143	13.2116	14.0244	13.5993	13.5632	14.1267	14.0079	13.6156	13.7636	14.0192	0.879	0.82	0.945	0.792	0.786	0.905
CfaAffx.10646.1.S1_s_at	PPP2CB	protein phosphatase 2, catalytic subunit, beta isozyme	Canis familiaris	Consensus sequence	Cfa.1385	ENSCAFG00000006453	482873	pmrna10546	19053	1.02317	-1.04175	-1.06109	-1.06588	-1.08567	-1.01856	12.8494	12.986	12.9202	12.8763	12.8235	12.7845	12.6917	12.8651	12.6283	12.915	12.9992	12.9199	12.7516	12.9891	13.0497	12.9935	12.656	12.7216	12.7603	12.6781	12.9375	12.7988	12.8792	12.7943	12.5188	12.995	0.506	0.335	0.633	0.429	0.786	1
CfaAffx.11463.1.S1_at	DNAH10	dynein, axonemal, heavy chain 10	Canis familiaris	Consensus sequence	---	ENSCAFG00000007042	486244	pmrna11363	56087	-1.04364	1.35481	1.50661	1.41393	1.57236	1.11205	6.03442	5.15927	5.35982	5.23277	5.01277	5.94451	5.96072	5.89662	5.70019	5.96072	5.85865	7.30423	5.96072	5.82793	4.91442	6.5792	5.33657	6.7135	5.34454	6.03046	6.85208	7.04292	5.35737	6.27969	6.69499	6.15541	0.879	0.25	0.031	0.177	0.143	1
CfaAffx.11469.1.S1_s_at	DNAH10	dynein, axonemal, heavy chain 10	Canis familiaris	Consensus sequence	---	ENSCAFG00000007042	486244	pmrna11369	56087	1.16435	1.79512	2.34404	1.54173	2.01317	1.30578	3.96624	3.94276	4.12456	3.87461	4.27867	4.43439	4.27242	4.43439	4.02958	4.43439	4.5901	5.77803	4.43439	4.43439	4.21937	5.61831	4.12456	5.76423	4.12456	4.9002	5.76526	6.46574	4.12456	5.37865	5.89949	5.44888	0.442	0.102	0.018	0.429	0.143	0.714
CfaAffx.11476.1.S1_s_at	DNAH10	dynein, axonemal, heavy chain 10	Canis familiaris	Consensus sequence	---	ENSCAFG00000007042	486244	pmrna11376	56087	-1.12058	1.45766	1.55458	1.63342	1.74203	1.06649	2.67593	2.67593	2.67632	2.5097	2.67593	2.67632	2.67593	2.5097	2.67632	2.67593	2.67593	4.30137	2.65662	2.41248	2.67632	2.67632	2.67593	3.3662	2.73921	3.16242	4.25036	3.77045	2.67593	2.67632	3.57736	4.00721	0.721	0.024	0.048	0.017	0.071	0.905
CfaAffx.11481.1.S1_s_at	DNAH10	dynein, axonemal, heavy chain 10	Canis familiaris	Consensus sequence	---	ENSCAFG00000007042	486244	pmrna11381	56087	1	1	1	1	1	1	2.15176	2.15176	2.15176	2.15176	2.15176	2.15176	2.15176	2.15176	2.15176	2.15176	2.15176	2.15176	2.15176	2.15176	2.15176	2.15176	2.15176	2.15176	2.15176	2.15176	2.15176	2.15176	2.15176	2.15176	2.15176	2.15176	1	1	1	1	1	1
CfaAffx.11482.1.S1_s_at	DNAH10	dynein, axonemal, heavy chain 10	Canis familiaris	Consensus sequence	---	---	486244	pmrna11382	56087	-1.05883	-1.06648	-1.07888	-1.00722	-1.01893	-1.01162	2.26411	2.22132	2.26411	2.78402	2.26411	2.6548	2.26411	2.47363	2.30103	2.26411	2.26411	2.26411	2.26411	2.26411	2.26411	2.32176	2.25837	2.26411	2.26411	2.26411	2.26411	2.26411	2.26411	2.26411	2.21408	2.26411	0.506	0.437	0.233	1	0.571	0.548
CfaAffx.11653.1.S1_s_at	LOC609233	dynein light chain 1, cytoplasmic-like	Canis familiaris	Consensus sequence	Cfa.6069	ENSCAFG00000007189 /// ENSCAFG00000010318	609233	pmrna11553	408058	-1.21081	-1.61115	1.06328	-1.33064	1.28743	1.7131	11.7688	11.8906	11.8325	11.9226	12.4289	11.1593	11.5845	11.1123	11.2645	11.2727	12.0086	11.0562	11.5092	11.0941	11.1955	11.1439	11.7198	10.2991	11.3756	11.4475	10.9898	11.0693	10.341	11.6535	11.864	11.5735	0.195	0.018	0.945	0.126	0.143	0.024
CfaAffx.11692.1.S1_at	KIF3B	kinesin family member 3B	Canis familiaris	Consensus sequence	Cfa.17099	ENSCAFG00000007206	485830	pmrna11592	16569	-1.49577	-1.73388	-1.76648	-1.15919	-1.18098	-1.0188	5.24293	5.86386	5.14535	5.44381	4.92579	5.74683	5.07063	5.31953	5.96215	5.41463	6.18252	5.0699	5.53074	4.5909	4.23759	5.06905	4.91225	4.38084	5.07063	4.20865	4.14671	4.88707	5.23602	5.07063	4.55006	4.26367	0.027	0.003	0.018	0.537	0.786	0.905
CfaAffx.11799.1.S1_at	DNAH10	dynein, axonemal, heavy chain 10	Canis familiaris	Consensus sequence	---	---	486244	pmrna11699	67978	1	1	1	1	1	1	2.15176	2.15176	2.15176	2.15176	2.15176	2.15176	2.15176	2.15176	2.15176	2.15176	2.15176	2.15176	2.15176	2.15176	2.15176	2.15176	2.15176	2.15176	2.15176	2.15176	2.15176	2.15176	2.15176	2.15176	2.15176	2.15176	1	1	1	1	1	1
CfaAffx.12750.1.S1_at	MAP1B	microtubule-associated protein 1B	Canis familiaris	Consensus sequence	Cfa.16571	ENSCAFG00000007950	478092	pmrna12650	17755	-1.21599	-1.54462	-1.09807	-1.27026	1.10739	1.40667	9.6748	9.44037	9.26972	9.48387	9.03972	10.056	9.49206	9.44685	9.75022	9.3143	9.69145	10.164	9.79756	9.06392	9.31541	9.16616	9.08933	8.99831	8.88869	8.52247	8.8895	8.73408	9.6151	8.87421	9.55934	9.86738	0.16	0.005	0.945	0.052	0.786	0.381
CfaAffx.12750.1.S1_s_at	MAP1B	microtubule-associated protein 1B	Canis familiaris	Consensus sequence	Cfa.16571	ENSCAFG00000007950	478092	pmrna12650	17755	-1.21798	-1.56888	-1.08021	-1.2881	1.12754	1.45238	10.5684	10.4033	10.2563	10.6146	9.89518	11.0293	10.4161	10.4556	10.787	10.4098	10.7609	11.1757	10.7642	10.1268	10.1538	10.3481	10.0062	9.98571	9.84552	9.56588	9.90803	9.72438	10.4581	9.88871	10.5843	10.8861	0.104	0.007	0.945	0.052	0.786	0.167
CfaAffx.13050.1.S1_s_at	KIF13B	kinesin family member 13B	Canis familiaris	Consensus sequence	---	ENSCAFG00000008198	477369	pmrna12950	16554	1	1	1	1	1	1	2.15176	2.15176	2.15176	2.15176	2.15176	2.15176	2.15176	2.15176	2.15176	2.15176	2.15176	2.15176	2.15176	2.15176	2.15176	2.15176	2.15176	2.15176	2.15176	2.15176	2.15176	2.15176	2.15176	2.15176	2.15176	2.15176	1	1	1	1	1	1
CfaAffx.13056.1.S1_at	KIF13B	kinesin family member 13B	Canis familiaris	Consensus sequence	---	ENSCAFG00000008198	477369	pmrna12956	16554	1.02231	1.02051	1.02313	-1.00177	1.0008	1.00258	2.18348	2.26639	2.35292	2.18348	2.18348	2.18348	2.18348	2.18348	2.18348	2.18348	2.30197	2.18348	2.18348	2.19105	2.18348	2.18348	2.48963	2.18348	2.18348	2.18348	2.18348	2.36018	2.36791	2.37518	2.18348	2.18348	0.646	0.616	0.734	0.931	1	0.905
CfaAffx.13061.1.S1_s_at	KIF13B	kinesin family member 13B	Canis familiaris	Consensus sequence	---	ENSCAFG00000008198	477369	pmrna12961	16554	-1.02551	1.02359	-1.02497	1.04971	1.00053	-1.04915	2.15176	2.15176	2.32914	2.15176	2.15176	2.36275	2.15176	2.15176	2.15176	2.19952	2.15176	2.15176	2.15176	2.15176	2.15176	2.15176	2.15176	2.15176	2.15176	2.15176	2.15176	2.15176	2.57168	2.15176	2.15176	2.15405	0.442	0.892	1	0.662	0.571	0.905
CfaAffx.1329.1.S1_at	KIF5A	kinesin family member 5A	Canis familiaris	Consensus sequence	Cfa.5764	ENSCAFG00000000238	474416	pmrna1229	16572	-1.00271	-1.00271	-1.00271	1	1	1	2.15176	2.15176	2.15176	2.15176	2.15176	2.15176	2.15176	2.15176	2.15176	2.15176	2.19863	2.15176	2.15176	2.15176	2.15176	2.15176	2.15176	2.15176	2.15176	2.15176	2.15176	2.15176	2.15176	2.15176	2.15176	2.15176	0.799	0.82	0.84	1	1	1
CfaAffx.1332.1.S1_s_at	KIF5A	kinesin family member 5A	Canis familiaris	Consensus sequence	Cfa.5764	ENSCAFG00000000238	474416	pmrna1232	16572	-1.24556	-1.6363	-1.33863	-1.3137	-1.07472	1.22237	6.95111	6.55624	6.34279	7.15112	5.80191	6.57809	6.30353	6.34977	7.32831	6.34279	7.38466	7.05737	6.61642	6.04312	6.48621	6.34279	6.32236	6.34279	6.2563	5.51291	6.08604	5.59621	6.017	6.04083	6.34279	6.39104	0.234	0.003	0.233	0.052	0.571	0.167
CfaAffx.13557.1.S1_s_at	APP	amyloid beta (A4) precursor protein	Canis familiaris	Consensus sequence	Cfa.24091	ENSCAFG00000008557	403407	pmrna13457	11820	-1.73843	-1.53154	-1.60379	1.13509	1.08395	-1.04718	12.932	12.8704	13.0909	13.3984	12.3008	12.4934	12.1503	11.771	13.0036	13.2895	13.4416	12.6594	12.1406	12.3126	12.2363	11.6106	11.628	12.3485	11.9369	12.0989	12.1226	12.1184	12.3856	11.3029	12.5742	12.4288	0.009	0.013	0.136	0.662	0.571	0.548
CfaAffx.14238.1.S1_at	NEFM	neurofilament, medium polypeptide	Canis familiaris	Consensus sequence	Cfa.10905	ENSCAFG00000009019	486111	pmrna14138	18040	-1.14592	-3.78128	-1.2075	-3.29978	-1.05374	3.13149	13.0084	13.0129	13.3836	13.2456	12.2791	12.024	12.6266	12.5294	12.1899	12.1302	11.8518	12.9323	13.1316	11.2089	12.581	11.6912	13.4106	11.5566	10.3202	9.84696	10.7356	10.2423	11.392	11.7597	13.1065	12.1212	0.879	0	0.448	0.017	1	0.024
CfaAffx.15291.1.S1_s_at	DNAH1	dynein, axonemal, heavy chain 1	Canis familiaris	Consensus sequence	Cfa.8245	ENSCAFG00000009717	476598	pmrna15191	110084	-1.02243	-1.02243	-1.02243	1	1	1	2.15176	2.15176	2.15176	2.15176	2.15176	2.15176	2.15176	2.15176	2.15176	2.15176	2.15176	2.5357	2.15176	2.15176	2.15176	2.15176	2.15176	2.15176	2.15176	2.15176	2.15176	2.15176	2.15176	2.15176	2.15176	2.15176	0.799	0.82	0.84	1	1	1
CfaAffx.15307.1.S1_s_at	DNAH1	dynein, axonemal, heavy chain 1	Canis familiaris	Consensus sequence	Cfa.8245	ENSCAFG00000009717	476598	pmrna15207	110084	1.00171	-1.02143	-1.02143	-1.02317	-1.02317	1	2.15176	2.15176	2.15176	2.15176	2.15176	2.15176	2.15176	2.51877	2.15176	2.15176	2.15176	2.15176	2.15176	2.15176	2.31697	2.15176	2.15176	2.15176	2.15176	2.15176	2.15176	2.15176	2.15176	2.15176	2.15176	2.15176	0.799	0.82	0.84	0.662	0.786	1
CfaAffx.16225.1.S1_at	INA	internexin neuronal intermediate filament protein, alpha	Canis familiaris	Consensus sequence	---	ENSCAFG00000010367	486869	pmrna16125	226180	-1.11902	-1.89448	-1.74751	-1.69299	-1.56165	1.08411	7.06677	7.78036	7.26111	7.66118	7.68312	8.38264	8.02258	8.28995	7.86821	7.50337	7.4393	8.03829	7.9185	7.1935	7.17498	7.8133	7.83726	7.31111	7.43681	5.64583	6.72212	6.47585	7.3759	6.41792	7.223	7.19241	0.574	0.003	0.018	0.126	0.25	0.714
CfaAffx.16950.1.S1_s_at	GAP43	growth associated protein 43	Canis familiaris	Consensus sequence	Cfa.9841	ENSCAFG00000010848	478572	pmrna16850	14432	-1.13063	-1.07996	-1.09367	1.04692	1.03379	-1.0127	8.28656	8.47996	7.89394	8.1418	8.55485	8.31079	7.73707	8.15668	8.38039	8.22027	7.94223	7.85864	7.64923	8.57192	8.05517	8.18335	7.47273	7.53928	8.60009	7.85096	7.57879	8.36054	8.38609	7.98623	7.80212	8.31491	0.442	0.75	0.633	0.792	1	0.905
CfaAffx.17250.1.S1_at	KIF21B	kinesin family member 21B	Canis familiaris	Consensus sequence	---	ENSCAFG00000025453	490245	pmrna17150		-1.01051	-1.01993	-1.01993	-1.00932	-1.00932	1	2.15176	2.49334	2.15176	2.15176	2.15176	2.15176	2.15176	2.15176	2.15176	2.15176	2.15176	2.15176	2.15176	2.15865	2.2118	2.15176	2.15176	2.15176	2.15176	2.15176	2.15176	2.15176	2.15176	2.15176	2.15176	2.15176	0.383	0.82	0.84	0.329	0.393	1
CfaAffx.17382.1.S1_at	KIF14	kinesin family member 14	Canis familiaris	Consensus sequence	---	ENSCAFG00000011140	490248	pmrna17282	381293	1	1	1	1	1	1	2.15176	2.15176	2.15176	2.15176	2.15176	2.15176	2.15176	2.15176	2.15176	2.15176	2.15176	2.15176	2.15176	2.15176	2.15176	2.15176	2.15176	2.15176	2.15176	2.15176	2.15176	2.15176	2.15176	2.15176	2.15176	2.15176	1	1	1	1	1	1
CfaAffx.19019.1.S1_s_at	NEFH	neurofilament, heavy polypeptide	Canis familiaris	Consensus sequence	Cfa.1268	ENSCAFG00000012243	442940	pmrna18919	380684	-1.14301	-2.62239	-1.38143	-2.29429	-1.20859	1.89831	9.56206	9.83552	9.5564	9.62504	8.11269	8.38412	8.97754	8.92521	8.81204	9.04077	8.50446	8.7793	9.67768	7.84852	8.32649	8.60784	9.62329	7.92976	7.61434	6.40527	7.8903	7.79778	8.07484	7.92774	9.50986	8.19269	0.646	0	0.233	0.03	0.571	0.095
CfaAffx.20017.1.S1_at	KLC2	kinesin light chain 2	Canis familiaris	Consensus sequence	Cfa.21317	ENSCAFG00000012899	483715	pmrna19917	16594	1.0083	-1.13999	-1.25595	-1.14945	-1.26637	-1.10172	3.87896	4.19748	4.11865	3.87645	3.87645	3.88893	4.41865	3.82184	4.35512	3.95832	3.87645	3.87555	3.87645	3.87645	4.85188	4.37447	3.13989	3.82184	3.57985	3.77615	3.84899	4.08358	3.82688	3.82184	2.9273	4.30025	1	0.013	0.295	0.247	0.393	0.905
CfaAffx.21136.1.S1_s_at	MAPT	microtubule-associated protein tau	Canis familiaris	Consensus sequence	Cfa.6505	ENSCAFG00000013670	480488	pmrna21036		-1.08611	-1.25807	-1.40699	-1.15833	-1.29544	-1.11837	9.69909	10.2579	9.7878	9.97894	9.49491	9.9475	9.68259	9.74922	10.2791	9.56718	10.1729	10.7241	9.93999	9.54337	9.73877	10.075	9.83256	9.48068	9.89286	9.28625	9.54633	9.46463	10.0126	9.4618	9.16552	9.73015	0.646	0.053	0.048	0.247	0.071	0.381
CfaAffx.21916.1.S1_at	EPO	erythropoietin	Canis familiaris	Consensus sequence	Cfa.3871	ENSCAFG00000014203	404002	pmrna21816	13856	1.00032	1	1	-1.00032	-1.00032	1	2.15176	2.15176	2.15176	2.15176	2.15176	2.15176	2.15176	2.15176	2.15176	2.15176	2.15176	2.15176	2.15176	2.15409	2.15176	2.15176	2.15176	2.15176	2.15176	2.15176	2.15176	2.15176	2.15176	2.15176	2.15176	2.15176	0.574	1	1	0.662	0.786	1
CfaAffx.22026.1.S1_s_at	PPP2R2C	protein phosphatase 2, regulatory subunit B, gamma	Canis familiaris	Consensus sequence	---	ENSCAFG00000014257	610262	pmrna21926	269643	-1.16452	-1.08919	-1.36214	1.06917	-1.1697	-1.2506	4.55091	4.55091	4.55091	4.68262	4.55091	5.06051	4.27469	4.43242	5.4476	4.55944	4.86135	5.20079	4.55632	4.50322	4.55091	4.55091	4.37455	4.571	4.58707	4.43242	4.53081	4.94979	4.55091	4.03257	3.89708	4.9135	0.195	0.616	0.233	0.329	0.571	0.381
CfaAffx.23397.1.S1_s_at	TUBA4A	tubulin, alpha 4a	Canis familiaris	Consensus sequence	Cfa.10164	---	478918	pmrna23297	22145	-1.11209	-1.27408	-1.21346	-1.14567	-1.09115	1.04996	14.0088	13.7771	13.5684	13.827	13.5015	13.7642	13.7033	13.7979	14.0506	14.1346	13.1997	13.8147	13.5397	13.6647	13.7553	13.8127	13.2729	13.8079	13.4286	12.8992	13.6628	13.1634	13.5153	13.1605	13.5986	13.6906	0.195	0.032	0.101	0.247	0.571	0.905
CfaAffx.23404.1.S1_at	TUBA3C	tubulin, alpha 3c	Canis familiaris	Consensus sequence	---	ENSCAFG00000015217	610636	pmrna23304		-1.63766	-1.18872	-1.88383	1.37767	-1.15032	-1.58476	7.29279	7.17371	7.89857	8.09288	8.34578	7.37329	8.59571	7.77301	7.48977	8.09498	7.99397	7.99441	7.63733	7.15435	6.97918	6.31636	7.57081	7.63861	7.34958	7.68547	7.64036	7.54497	7.70401	6.61176	7.33735	6.83959	0.019	0.213	0.018	0.052	0.571	0.024
CfaAffx.2393.1.S1_at	PPP2CA	protein phosphatase 2, catalytic subunit, alpha isozyme	Canis familiaris	Consensus sequence	Cfa.1403	ENSCAFG00000000999	403608	pmrna2293		-1.07502	-1.17048	-1.07196	-1.08879	1.00286	1.0919	11.6895	11.5948	11.5391	11.6924	11.6394	11.6187	11.4088	11.577	11.8168	11.8523	11.4253	11.393	11.3696	11.5368	11.7982	11.4961	11.2971	11.2715	11.5365	11.1585	11.3835	11.5317	11.3794	11.121	11.5096	11.8804	0.16	0.003	0.734	0.429	1	0.905
CfaAffx.24079.1.S1_s_at	HIF1A	hypoxia inducible factor 1, alpha subunit (basic helix-loop-helix transcription factor)	Canis familiaris	Consensus sequence	Cfa.126	ENSCAFG00000015718	480348	pmrna23979	15251	1.11106	1.16826	1.16428	1.05148	1.0479	-1.00342	12.7824	12.9269	12.9126	12.9257	12.7335	12.6709	12.9616	12.8707	12.5455	12.6173	12.6484	13.1706	12.8503	13.0622	13.0162	12.818	13.0823	13.553	12.5522	13.0415	13.1952	12.9643	12.923	13.2977	12.9394	12.8627	0.13	0.083	0.18	0.792	0.786	0.905
CfaAffx.24197.1.S1_s_at	PPP2R5E	protein phosphatase 2, regulatory subunit B', epsilon isoform	Canis familiaris	Consensus sequence	Cfa.20148	ENSCAFG00000015787	480349	pmrna24097	26932	-1.10895	1.00024	-1.07133	1.10922	1.03511	-1.07159	10.9606	11.2898	11.1049	11.2245	10.857	11.2153	11.1609	11.1666	11.1144	11.1231	11.5349	11.0676	11.1317	10.9616	10.851	11.1104	10.9574	11.1206	11.3743	11.1206	11.0933	11.0559	11.1471	10.856	11.1537	11.147	0.082	0.75	0.448	0.126	0.393	1
CfaAffx.24337.1.S1_s_at	UCHL1	ubiquitin carboxyl-terminal esterase L1 (ubiquitin thiolesterase)	Canis familiaris	Consensus sequence	Cfa.4489	ENSCAFG00000015878	479098	pmrna24237	22223	1.0463	-1.20515	-1.01859	-1.26095	-1.06576	1.18315	11.741	11.7841	11.7188	12.0189	12.191	11.4255	11.7094	11.6169	10.9887	11.1833	11.4984	11.2879	11.6758	11.4649	11.6701	11.6291	11.8715	11	11.8256	10.7935	10.9493	11.5771	11.8211	11.3381	12.1187	11.2545	0.879	0.385	0.84	0.329	0.571	0.548
CfaAffx.24911.1.S1_at	TUBA8	tubulin, alpha 8	Canis familiaris	Consensus sequence	Cfa.18587	---	486762	pmrna24811		1.3479	1.17915	-1.11168	-1.14311	-1.49844	-1.31084	3.14603	2.15176	3.16985	3.0897	3.0897	3.17096	3.14404	3.26966	3.14603	3.66057	3.23471	3.08291	3.23442	3.96918	3.62742	3.7978	3.0897	3.14381	4.68383	3.14603	2.69146	3.29553	3.14381	2.53747	3.08673	3.25653	0.082	0.892	0.536	0.429	0.143	0.381
CfaAffx.24911.1.S1_s_at	TUBA8	tubulin, alpha 8	Canis familiaris	Consensus sequence	Cfa.18587	ENSCAFG00000016243	486762	pmrna24811	53857	1.18378	1.04269	-1.0592	-1.13532	-1.25387	-1.10442	10.2114	9.91105	10.3332	10.4008	10.0616	10.5934	10.215	10.5015	10.1541	10.7875	9.71705	10.9031	9.77671	10.8123	10.9552	10.993	10.259	11.1954	10.4571	9.9367	9.96711	10.0885	10.6119	10.1853	9.82552	10.6877	0.234	0.964	0.734	0.662	0.393	0.905
CfaAffx.24985.1.S1_at	DNAH14	dynein, axonemal, heavy chain 14	Canis familiaris	Consensus sequence	Cfa.7202	---	480114	pmrna24885		1.03401	-1.05054	-1.00713	-1.08626	-1.04138	1.0431	4.31334	4.52494	4.3567	3.68643	3.69779	5.35123	4.2624	5.10384	4.93914	5.61582	4.86378	3.69779	4.32667	4.97442	4.71053	4.36278	4.53899	5.30109	4.32374	4.1681	4.11036	4.32667	4.54988	3.6574	5.42899	4.48615	0.721	0.82	0.945	0.247	1	0.905
CfaAffx.25004.1.S1_s_at	DNAH14	dynein, axonemal, heavy chain 14	Canis familiaris	Consensus sequence	Cfa.7202	---	480114	pmrna24904		-1.02376	-1.02376	-1.02376	1	1	1	2.15176	2.15176	2.30753	2.15176	2.15176	2.15176	2.15176	2.23996	2.15176	2.31437	2.15176	2.15176	2.15176	2.15176	2.15176	2.15176	2.15176	2.15176	2.15176	2.15176	2.15176	2.15176	2.15176	2.15176	2.15176	2.15176	0.442	0.437	0.536	1	1	1
CfaAffx.25006.1.S1_s_at	DNAH14	dynein, axonemal, heavy chain 14	Canis familiaris	Consensus sequence	Cfa.7202	---	480114	pmrna24906		1.00482	1.00475	1	-1.00006	-1.00482	-1.00475	2.15176	2.15176	2.15176	2.15176	2.15176	2.15176	2.15176	2.15176	2.15176	2.15176	2.15176	2.15176	2.15176	2.18642	2.15176	2.15176	2.15176	2.19282	2.15176	2.15176	2.15176	2.15176	2.15176	2.15176	2.15176	2.15176	0.574	0.616	1	1	0.786	0.714
CfaAffx.25009.1.S1_at	DNAH14	dynein, axonemal, heavy chain 14	Canis familiaris	Consensus sequence	Cfa.7202	---	480114	pmrna24909		1.39094	1.00104	-1.00559	-1.3895	-1.39871	-1.00663	2.15176	2.15176	2.15176	2.24818	2.15176	2.15176	2.15176	2.15176	2.15176	2.15176	2.15176	2.15176	2.15176	2.15176	2.15176	4.57226	2.15176	2.15176	2.15176	2.15176	2.20896	2.15176	2.15176	2.15176	2.15176	2.15176	0.721	0.82	0.84	0.931	0.786	0.714
CfaAffx.25596.1.S1_s_at	DNAH2	dynein, axonemal, heavy chain 2	Canis familiaris	Consensus sequence	---	ENSCAFG00000016786	489480	pmrna25496	327954	-1.0001	-1.0001	-1.0001	1	1	1	2.15176	2.15176	2.15176	2.15176	2.15176	2.15176	2.15176	2.15176	2.15342	2.15176	2.15176	2.15176	2.15176	2.15176	2.15176	2.15176	2.15176	2.15176	2.15176	2.15176	2.15176	2.15176	2.15176	2.15176	2.15176	2.15176	0.799	0.82	0.84	1	1	1
CfaAffx.25604.1.S1_at	DNAH2	dynein, axonemal, heavy chain 2	Canis familiaris	Consensus sequence	---	ENSCAFG00000016786	489480	pmrna25504	327954	1	1	1	1	1	1	2.15176	2.15176	2.15176	2.15176	2.15176	2.15176	2.15176	2.15176	2.15176	2.15176	2.15176	2.15176	2.15176	2.15176	2.15176	2.15176	2.15176	2.15176	2.15176	2.15176	2.15176	2.15176	2.15176	2.15176	2.15176	2.15176	1	1	1	1	1	1
CfaAffx.25667.1.S1_s_at	DNAH2	dynein, axonemal, heavy chain 2	Canis familiaris	Consensus sequence	---	ENSCAFG00000016786	489480	pmrna25567	327954	1	1	1.00094	1	1.00094	1.00094	2.15176	2.15176	2.15176	2.15176	2.15176	2.15176	2.15176	2.15176	2.15176	2.15176	2.15176	2.15176	2.15176	2.15176	2.15176	2.15176	2.15176	2.15176	2.15176	2.15176	2.15176	2.15176	2.15176	2.15582	2.15176	2.15176	1	1	0.448	1	0.571	0.548
CfaAffx.25696.1.S1_s_at	DNAH2	dynein, axonemal, heavy chain 2	Canis familiaris	Consensus sequence	---	ENSCAFG00000016786	489480	pmrna25596	327954	-1.20954	-1.20954	-1.0532	1	1.14845	1.14845	2.15176	2.15176	2.15176	2.15176	4.91813	2.15176	2.31873	2.15176	2.20813	2.15176	2.45555	2.15176	2.15176	2.15176	2.15176	2.15176	2.15176	2.15176	2.15176	2.15176	2.15176	2.15176	2.15176	2.15176	2.75081	2.15176	0.328	0.291	0.945	1	0.571	0.548
CfaAffx.25701.1.S1_at	DNAH2	dynein, axonemal, heavy chain 2	Canis familiaris	Consensus sequence	---	---	489480	pmrna25601	327954	-1.21418	-1.20923	-1.21418	1.00409	1	-1.00409	2.15176	2.15176	2.15176	2.15176	4.36562	2.15176	3.2977	2.15176	2.15176	2.15176	2.15176	2.15176	2.15176	2.15176	2.15176	2.15176	2.15176	2.15176	2.15176	2.15176	2.18711	2.15176	2.15176	2.15176	2.15176	2.15176	0.646	0.964	0.734	0.662	1	0.714
CfaAffx.25705.1.S1_s_at	DNAH2	dynein, axonemal, heavy chain 2	Canis familiaris	Consensus sequence	---	ENSCAFG00000016786	489480	pmrna25605	327954	-1.06664	-1.04562	-1.06664	1.0201	1	-1.0201	2.15176	2.15176	2.15176	2.15176	2.97028	2.15176	2.15176	2.15176	2.15176	2.15176	2.16362	2.43831	2.15176	2.15176	2.15176	2.15176	2.15176	2.24615	2.22966	2.15176	2.15176	2.15176	2.15176	2.15176	2.15176	2.15176	0.442	0.892	0.536	0.429	1	0.548
CfaAffx.25711.1.S1_s_at	PSEN1	presenilin 1	Canis familiaris	Consensus sequence	Cfa.44692	ENSCAFG00000016815	403408	pmrna25611	19164	1.03283	1.02224	1.57205	-1.01036	1.52208	1.53784	6.46096	5.36805	5.68934	6.18903	5.51644	5.33802	6.09372	6.1064	5.61159	5.67841	5.49931	4.8741	6.36321	5.80436	5.51048	5.42203	5.6435	4.97352	5.48002	6.77926	5.34075	6.26317	5.56641	6.61415	6.59052	5.85961	0.879	0.892	0.048	0.662	0.071	0.262
CfaAffx.25740.1.S1_s_at	KIF4A	kinesin family member 4A	Canis familiaris	Consensus sequence	---	ENSCAFG00000016831	491941	pmrna25640	16571	1.00283	1.05729	-1.00369	1.0543	-1.00653	-1.06119	2.37101	2.20084	2.16044	2.19769	2.17197	2.20084	2.20087	2.20084	2.20084	2.20084	2.20084	2.20084	2.20084	2.20084	2.20084	2.20084	2.262	2.45379	2.23189	2.49152	2.19769	2.20084	2.16044	2.20398	2.20084	2.20622	0.506	0.437	0.136	0.931	0.571	0.905
CfaAffx.25746.1.S1_at	KIF4A	kinesin family member 4A	Canis familiaris	Consensus sequence	---	ENSCAFG00000016831	491941	pmrna25646	16571	1	1	1	1	1	1	2.15176	2.15176	2.15176	2.15176	2.15176	2.15176	2.15176	2.15176	2.15176	2.15176	2.15176	2.15176	2.15176	2.15176	2.15176	2.15176	2.15176	2.15176	2.15176	2.15176	2.15176	2.15176	2.15176	2.15176	2.15176	2.15176	1	1	1	1	1	1
CfaAffx.26516.1.S1_at	KIF2B	kinesin family member 2B	Canis familiaris	Consensus sequence	Cfa.24726	ENSCAFG00000017331	491092	pmrna26416	73470	-1	-1	-1	1	1	1	2.15176	2.15176	2.15176	2.15176	2.15176	2.15176	2.15176	2.15176	2.15176	2.15176	2.15176	2.15176	2.15176	2.15176	2.15176	2.15176	2.15176	2.15176	2.15176	2.15176	2.15176	2.15176	2.15176	2.15176	2.15176	2.15176	0.799	0.82	0.84	1	1	1
CfaAffx.26647.1.S1_at	EPOR	erythropoietin receptor	Canis familiaris	Consensus sequence	Cfa.24663	ENSCAFG00000017411	484943	pmrna26547	13857	-1.00482	-1.00482	-1.00482	1	1	1	2.23282	2.23282	2.24418	2.23282	2.23282	2.23282	2.23282	2.23282	2.23282	2.23282	2.30462	2.23282	2.23282	2.23282	2.23282	2.23282	2.23282	2.23282	2.23282	2.23282	2.23282	2.23282	2.23282	2.23282	2.23282	2.23282	0.646	0.616	0.734	1	1	1
CfaAffx.27183.1.S1_at	APPBP2	amyloid beta precursor protein (cytoplasmic tail) binding protein 2	Canis familiaris	Consensus sequence	Cfa.20195	ENSCAFG00000017762	480588	pmrna27083	66884	1.02041	-1.04638	1.27547	-1.06773	1.24996	1.33462	7.48508	7.35296	7.34118	7.58593	7.64115	6.97318	7.30247	7.3669	7.50016	7.32789	6.61254	7.35081	7.2603	7.19381	7.38982	7.17921	7.72271	6.52551	7.28219	7.94931	7.66245	7.37958	6.72866	7.6243	7.98439	7.40446	0.721	0.964	0.07	1	0.143	0.262
CfaAffx.274.1.S1_at	TUBB3	tubulin, beta 3 class III	Canis familiaris	Consensus sequence	Cfa.39503	---	608025	pmrna174		1.01846	-1.06993	-1.02553	-1.08969	-1.04446	1.0433	6.85964	7.17401	7.45378	7.21628	6.65195	6.76008	6.74972	6.76008	6.76321	6.59697	6.80357	6.79816	6.71274	6.76008	7.15197	6.74972	7.16889	7.13898	6.67764	6.76008	6.71965	6.68818	6.72407	7.02795	6.76008	6.74972	0.721	0.18	0.734	0.177	1	0.262
CfaAffx.2935.1.S1_at	DNAL4	dynein, axonemal, light chain 4	Canis familiaris	Consensus sequence	Cfa.19292	---	474505	pmrna2835	54152	-1.08764	-1.04109	1.10678	1.04471	1.20378	1.15226	2.27806	2.27369	2.27369	2.27369	4.21139	2.15176	2.29962	2.27369	2.27369	2.27369	2.27369	2.27369	2.47051	2.27369	2.27369	2.24009	2.27369	2.25824	2.2806	2.57331	2.24959	2.5812	2.27369	2.27369	2.27369	3.17432	0.799	0.82	0.734	0.537	0.571	0.714
CfaAffx.30274.1.S1_at	KIF1B	kinesin family member 1B	Canis familiaris	Consensus sequence	Cfa.20065	---	479605	pmrna30174		-1.18328	-1.09406	1.00391	1.08154	1.18791	1.09835	11.9144	12.626	12.4143	11.8472	9.61572	12.5027	12.3788	11.7087	12.0392	11.6658	11.285	12.0121	12.3946	11.539	11.5661	10.786	11.6711	12.1598	12.177	11.2716	12.0218	9.98109	12.6153	11.4194	11.6742	12.4257	0.195	1	0.734	0.662	0.571	1
CfaAffx.30277.1.S1_at	KIF1B	kinesin family member 1B	Canis familiaris	Consensus sequence	Cfa.20065	ENSCAFG00000019785	479605	pmrna30177		-1.08252	-1.07029	-1.16834	1.01143	-1.07928	-1.09162	4.20553	4.89872	4.94269	3.42239	3.63306	4.41897	3.95637	4.18811	4.49067	3.88841	4.5788	3.46137	4.01334	4.01996	3.7286	4.55215	3.9828	4.6789	3.66384	4.53708	3.69018	3.67222	4.21235	3.97056	4.59549	3.28185	0.799	0.964	0.734	0.792	0.786	0.905
CfaAffx.30277.1.S1_s_at	KIF1B	kinesin family member 1B	Canis familiaris	Consensus sequence	Cfa.20065	ENSCAFG00000019785	479605	pmrna30177	16561	-1.26266	-1.08607	1.04156	1.1626	1.31514	1.1312	9.70672	10.5959	10.3019	9.91183	7.46644	10.4422	10.2852	9.53139	10.0648	9.32452	9.10558	10.1414	10.3436	9.41239	9.31032	8.5591	9.39137	10.313	10.2681	9.10826	9.95902	7.40307	10.6729	9.33865	9.5504	10.5067	0.279	0.892	1	0.662	0.393	1
CfaAffx.30278.1.S1_at	KIF1B	kinesin family member 1B	Canis familiaris	Consensus sequence	Cfa.20065	ENSCAFG00000019785	479605	pmrna30178	16561	-1.07778	1.21767	-1.0892	1.31238	-1.0106	-1.32629	2.43583	2.50524	2.24999	2.64883	2.15176	2.52061	2.2342	2.2386	2.2342	2.2386	2.3683	2.45768	2.29154	2.2386	2.21277	2.23155	2.27015	3.08168	2.2342	2.64591	2.55665	2.21277	3.11547	2.25169	2.21584	2.23361	0.234	0.25	0.18	0.177	0.786	0.262
CfaAffx.30307.1.S1_x_at	TUBB3	Tubulin, beta 3	Canis familiaris	Consensus sequence	Cfa.39503	ENSCAFG00000019807	608025	pmrna30207	22152	1.02293	-1.42282	-1.09147	-1.45544	-1.11649	1.30359	10.8358	10.5705	10.621	10.852	9.99646	10.3858	10.3732	10.0818	10.5238	10.5572	9.73124	10.6602	10.2885	10.3894	10.4685	10.7422	10.437	10.3475	9.71808	9.45803	9.86463	9.56842	10.5852	10.3891	10.3894	10.1399	0.879	0.024	0.536	0.082	0.143	0.262
CfaAffx.30593.1.S1_s_at	PPP2R4	protein phosphatase 2A activator, regulatory subunit 4	Canis familiaris	Consensus sequence	Cfa.7344	ENSCAFG00000019991	491303	pmrna30493	110854	1.17147	1.19327	1.28378	1.01861	1.09587	1.07585	4.608	5.22641	4.55296	4.99121	5.21495	4.11156	4.39235	3.90168	5.22865	4.16906	4.1478	3.82369	4.40997	4.5964	5.41397	5.23316	4.14155	3.69821	4.37281	4.18865	4.76825	5.62552	6.06025	4.73539	4.49544	5.44243	0.328	0.616	0.295	1	0.571	0.905
CfaAffx.3361.1.S1_at	KIFC2	kinesin family member C2	Canis familiaris	Consensus sequence	---	ENSCAFG00000001627	475128	pmrna3261	16581	1	1	1	1	1	1	2.15176	2.15176	2.15176	2.15176	2.15176	2.15176	2.15176	2.15176	2.15176	2.15176	2.15176	2.15176	2.15176	2.15176	2.15176	2.15176	2.15176	2.15176	2.15176	2.15176	2.15176	2.15176	2.15176	2.15176	2.15176	2.15176	1	1	1	1	1	1
CfaAffx.3578.1.S1_s_at	KLC4	kinesin light chain 4	Canis familiaris	Consensus sequence	Cfa.2780	ENSCAFG00000001787	474909	pmrna3478	74764	-1.20893	-1.27266	-1.17513	-1.05272	1.02876	1.083	8.31135	8.29149	8.12972	8.20807	8.35125	8.32934	8.25622	8.25337	8.68123	8.62592	8.79852	8.56371	7.97356	8.35952	8.13324	8.59725	7.56783	8.03362	8.48675	7.61135	8.12079	8.00687	8.05363	8.05861	8.07176	8.37121	0.234	0.007	0.18	0.792	1	0.381
CfaAffx.3579.1.S1_at	KLC4	kinesin light chain 4	Canis familiaris	Consensus sequence	Cfa.2780	ENSCAFG00000001787	474909	pmrna3479	74764	-1.04315	1.05762	-1.08396	1.10326	-1.03912	-1.14642	2.15486	2.15486	2.15486	2.15486	2.15486	2.15486	2.15486	2.15486	2.21325	2.15486	3.51247	2.15486	2.15486	2.18879	2.40617	2.15486	2.15486	2.15486	2.81965	2.15486	2.15486	2.67638	2.16147	2.15992	2.15486	2.15486	0.574	0.335	0.84	0.662	0.786	0.548
CfaAffx.5077.1.S1_s_at	PPP2R1A	protein phosphatase 2, regulatory subunit A, alpha	Canis familiaris	Consensus sequence	Cfa.39583	---	484335	pmrna4977	51792	-1.06685	-1.14131	-1.15887	-1.06979	-1.08625	-1.01539	11.2996	11.0746	10.8769	11.2673	11.2196	11.3633	11.1766	11.1378	11.5384	11.2964	10.8828	11.6141	11.2017	11.196	11.1332	11.1842	10.9629	11.1105	11.1858	10.7692	11.0581	10.9055	11.2004	10.8845	10.9962	11.1681	0.328	0.083	0.18	0.329	0.25	0.714
CfaAffx.7286.1.S1_at	KIF3C	kinesin family member 3C	Canis familiaris	Consensus sequence	---	ENSCAFG00000004245	482999	pmrna7186	16570	1.00784	-1.38009	-1.44587	-1.39091	-1.45721	-1.04767	6.0435	6.05016	5.42189	5.46776	5.19743	5.9885	5.75135	5.99367	5.60166	5.54742	5.99644	6.09119	5.61635	5.44175	6.35382	5.80097	5.65635	5.01046	5.98675	4.91898	4.85084	5.69587	5.32404	5.239	4.73317	5.71976	1	0.024	0.101	0.177	0.25	0.905
CfaAffx.8832.1.S1_at	TUBAL3	tubulin, alpha-like 3	Canis familiaris	Consensus sequence	---	ENSCAFG00000005248	487148	pmrna8732	238463	1.00617	1	1	-1.00617	-1.00617	1	2.15176	2.15176	2.15176	2.15176	2.15176	2.15176	2.15176	2.15176	2.15176	2.15176	2.15176	2.15176	2.15254	2.15176	2.15176	2.15176	2.19531	2.15176	2.15176	2.15176	2.15176	2.15176	2.15176	2.15176	2.15176	2.15176	0.234	1	1	0.329	0.393	1
CfaAffx.9129.1.S1_s_at	DNAH17	dynein, axonemal, heavy chain 17	Canis familiaris	Consensus sequence	Cfa.40570	ENSCAFG00000005442	475921	pmrna9029	69926	-1.08748	-1.02589	1.01093	1.06003	1.09936	1.0371	3.79615	3.39982	3.41162	4.15133	3.40544	3.76362	3.3815	3.44789	3.39982	3.39982	3.2544	3.43826	3.39982	3.39982	3.39982	3.39982	3.39982	3.90248	3.36138	3.4787	3.39982	3.39982	3.36138	3.39982	3.99619	3.21344	0.195	0.553	0.633	1	1	1
CfaAffx.9129.1.S1_x_at	DNAH17	dynein, axonemal, heavy chain 17	Canis familiaris	Consensus sequence	Cfa.40570	ENSCAFG00000005442	475921	pmrna9029	69926	1.12528	1.1424	1.00723	1.01521	-1.11721	-1.13421	2.356	2.30301	2.2549	2.30301	2.30317	2.30301	2.30301	2.15176	2.2549	2.30301	2.30301	2.37271	3.00055	2.17954	2.30469	2.30301	2.52679	2.30301	2.30301	2.90052	2.30191	2.79672	2.30301	2.30301	2.30301	2.30301	0.279	0.437	1	0.792	0.393	0.714
CfaAffx.9179.1.S1_s_at	DNAH17	dynein, axonemal, heavy chain 17	Canis familiaris	Consensus sequence	Cfa.40570	ENSCAFG00000005442	475921	pmrna9079	69926	1	1.02398	1	1.02398	1	-1.02398	2.15176	2.15176	2.15176	2.15176	2.15176	2.15176	2.15176	2.15176	2.15176	2.15176	2.15176	2.15176	2.15176	2.15176	2.15176	2.15176	2.15176	2.35688	2.15176	2.15176	2.15176	2.15176	2.15176	2.15176	2.15176	2.15176	1	0.616	1	0.662	1	0.714
CfaAffx.9189.1.S1_s_at	DNAH17	dynein, axonemal, heavy chain 17	Canis familiaris	Consensus sequence	Cfa.40570	ENSCAFG00000005442	475921	pmrna9089	69926	-1.00001	-1.00001	-1.00001	1	1	1	2.15176	2.15176	2.15176	2.15176	2.15176	2.15176	2.1519	2.15176	2.15176	2.15176	2.15176	2.15176	2.15176	2.15176	2.15176	2.15176	2.15176	2.15176	2.15176	2.15176	2.15176	2.15176	2.15176	2.15176	2.15176	2.15176	0.799	0.82	0.84	1	1	1
CfaAffx.9199.1.S1_at	DNAH17	dynein, axonemal, heavy chain 17	Canis familiaris	Consensus sequence	Cfa.40570	ENSCAFG00000005442	475921	pmrna9099	69926	1	1	1	1	1	1	2.15176	2.15176	2.15176	2.15176	2.15176	2.15176	2.15176	2.15176	2.15176	2.15176	2.15176	2.15176	2.15176	2.15176	2.15176	2.15176	2.15176	2.15176	2.15176	2.15176	2.15176	2.15176	2.15176	2.15176	2.15176	2.15176	1	1	1	1	1	1
CfaAffx.9202.1.S1_s_at	DNAH17	dynein, axonemal, heavy chain 17	Canis familiaris	Consensus sequence	Cfa.40570	ENSCAFG00000005442	475921	pmrna9102	69926	1	1.01212	1	1.01212	1	-1.01212	2.15176	2.15176	2.15176	2.15176	2.15176	2.15176	2.15176	2.15176	2.15176	2.15176	2.15176	2.15176	2.15176	2.15176	2.15176	2.15176	2.15176	2.15176	2.15176	2.15176	2.15176	2.25606	2.15176	2.15176	2.15176	2.15176	1	0.616	1	0.662	1	0.714
CfaAffx.9371.1.S1_s_at	KIF5C	kinesin family member 5C	Canis familiaris	Consensus sequence	Cfa.20479	ENSCAFG00000005610	476144	pmrna9271	16574	-1.26212	-1.34306	-1.09149	-1.06413	1.15632	1.23047	12.0277	11.6738	11.6392	11.9678	11.2454	12.016	12.067	11.8947	12.481	12.0757	12.1518	12.3973	11.7018	11.8657	11.8291	11.8146	10.9584	11.9271	11.6309	10.9056	11.521	11.4751	11.8059	11.5703	11.869	12.091	0.064	0.013	0.536	0.429	0.393	0.262

## Sheet: Legend
ID	group	group ID
V723-06	control	1
V725-06	control	1
V776-06	control	1
V777-06	control	1
V239-05	control	1
V255-05	control	1
V256-05	control	1
V259-05	control	1
S1486-98	control	1
S1497-98	control	1
S521-99	control	1
S1863-98	control	1
S104-95	acute CDV-DL	2
S2548-90	acute CDV-DL	2
S842-04	acute CDV-DL	2
S997-03	acute CDV-DL	2
S580-05	acute CDV-DL	2
S1358-90	subacute CDV-DL without inflammation	3
S98-91	subacute CDV-DL without inflammation	3
S2015-91	subacute CDV-DL without inflammation	3
S103-95	subacute CDV-DL without inflammation	3
S58-05	subacute CDV-DL without inflammation	3
S954-05	subacute CDV-DL without inflammation	3
S2936-04	chronic CDV-DL with inflammation	4
S1510-90	chronic CDV-DL with inflammation	4
S2290-90	chronic CDV-DL with inflammation	4
